# Supplementary material for: Spatio-temporal changes in endosymbiont diversity and composition in the African cassava whitefly, Bemisia tabaci SSA1
Source: Front Microbiol. 2022 Nov 18;13:986226. doi: 10.3389/fmicb.2022.986226 (PMC9715980; doi:10.3389/fmicb.2022.986226)
Supplement: SUPPLEMENTARY TABLE S2 — ANCOM-BC test results for differential abundance of S-endosymbionts that differed significantly in abundance levels between dates. [file Data_Sheet_1.CSV]

Secondary Endosymbiont	Haplotype	Beta	SE	W	p-value	adj. p-value
Arsenophonus	Hap_15	2.06716189	0.388514603	5.320680031	1.03E-07	3.10E-06
Arsenophonus	Hap_14	2.180725368	0.376261064	5.795777389	0	0
Arsenophonus	Hap_16	2.172184977	0.383438364	5.665017324	1.47E-08	4.85E-07
Arsenophonus	Hap_9	2.120768779	0.378004111	5.610438402	2.02E-08	6.46E-07
Arsenophonus	Hap_17	-3.096106011	0.776189477	-3.988853372	6.64E-05	0.001859016
Arsenophonus	Hap_18	-2.729273544	0.720383614	-3.788639125	0.000151475	0.004089818
Arsenophonus	Hap_13	1.732720854	0.27188365	6.373023369	0	0
Arsenophonus	Hap_10	1.126990108	0.315389024	3.573333322	0.000352466	0.009164106
Arsenophonus	Hap_12	1.233941018	0.297483904	4.147925322	0	0
Arsenophonus	Hap_11	1.335330819	0.248142301	5.381310705	0	0
Arsenophonus	Hap_3	-0.312525473	0.296966923	-1.052391526	0	0
Arsenophonus	Hap_2	-0.416638805	0.321953731	-1.294095284	0	0
Arsenophonus	Hap_1	-0.389417938	0.309962574	-1.256338576	0	0
Arsenophonus	Hap_4	-0.195462259	0.279032446	-0.700500109	0	0
Arsenophonus	Hap_8	-0.174085046	0.249159916	-0.69868801	0	0
Wolbachia	Hap_8	3.536178963	0.498480353	7.093918435	1.30E-12	5.48E-11
Wolbachia	Hap_7	3.499365721	0.494803012	7.072240137	1.52E-12	6.25E-11
Wolbachia	Hap_4	3.442465423	0.489598131	7.031206223	2.05E-12	8.19E-11
Wolbachia	Hap_3	3.476893901	0.476035936	7.303847547	2.80E-13	1.20E-11
Wolbachia	Hap_1	2.584944306	0.382021664	6.766486165	1.32E-11	4.88E-10
Wolbachia	Hap_2	2.3278945	0.393788593	5.911533599	3.39E-09	1.19E-07
Wolbachia	Hap_6	2.448204028	0.349593869	7.002994748	2.51E-12	9.77E-11
Wolbachia	Hap_5	2.31382494	0.340181048	6.801745583	1.03E-11	3.93E-10
